# Supplementary material for: Using Data Mining and Network Analysis to Infer Arboviral Dynamics: The Case of Mosquito-Borne Flaviviruses Reported in Mexico
Source: Insects. 2021 Apr 29;12(5):398. doi: 10.3390/insects12050398 (PMC8146811; doi:10.3390/insects12050398)
Supplement: Supplementary file 1 [file insects-12-00398-s001.zip]

Archive with 1 entries (1 files):
- insects-1162017-supplementary.csv
