# Supplementary material for: Using Data Mining and Network Analysis to Infer Arboviral Dynamics: The Case of Mosquito-Borne Flaviviruses Reported in Mexico
Source: Insects. 2021 Apr 29;12(5):398. doi: 10.3390/insects12050398 (PMC8146811; doi:10.3390/insects12050398)
Supplement: Supplementary file 1 [file insects-12-00398-s001.zip › insects-1162017-supplementary.csv]

host	DENV	SLEV	WNV	YFV
Artibeus jamaicensis	1	1	0	0
Artibeus lituratus	1	1	0	0
Artibeus phaeotis	0	1	0	0
Artibeus planirostris	1	0	0	0
Canis latrans	0	1	1	0
Carollia brevicauda	1	0	0	0
Carollia perspicillata	1	0	0	0
Cynomys ludovicianus	0	1	0	0
Dasypus novemcinctus	0	1	0	0
Desmodus rotundus	1	0	0	0
Didelphis marsupialis	1	1	0	0
Didelphis virginiana	0	0	1	0
Eira barbara	0	0	0	1
Eptesicus fuscus	0	0	1	0
Glossophaga soricina	1	1	0	0
Lepus californicus	0	1	0	0
Marmosa murina	1	0	0	0
Mephitis mephitis	0	0	1	0
Metachirus nudicaudatus	1	0	0	0
Myotis lucifugus	0	0	1	0
Myotis nigricans	1	0	0	0
Natalus stramineus	1	0	0	0
Odocoileus virginianus	0	0	1	0
Oryzomys capito	1	0	0	0
Oryzomys palustris	0	1	0	0
Tayassu pecari	0	0	0	1
Peromyscus leucopus	0	0	1	0
Peromyscus maniculatus	0	0	1	0
Philander opossum	1	0	0	0
Procyon lotor	0	1	1	0
Pteronotus parnellii	1	0	0	0
Sciurus griseus	0	0	1	0
Sciurus niger	0	0	1	0
Sigmodon hispidus	0	1	1	0
Sturnira lilium	1	1	0	0
Tadarida brasiliensis	0	1	1	0
Tamandua tetradactyla	0	1	0	1
Uroderma bilobatum	1	0	0	0
Ursus americanus	0	0	1	0
Vulpes vulpes	0	0	1	0
Zapus hudsonius	0	0	1	0
Zygodontomys brevicauda	1	0	0	0
